# Supplementary material for: Opportunities in Open Science With AI
Source: Front Big Data. 2019 Sep 27;2:26. doi: 10.3389/fdata.2019.00026 (PMC7931916; doi:10.3389/fdata.2019.00026)
Supplement: Supplementary file 1 [file Data_Sheet_1.ZIP]

Archive with 2 entries (2 files):
- InfoOverflowCount.tsv
- InfoOverflowCount.usql
