# Supplementary material for: Opportunities in Open Science With AI
Source: Front Big Data. 2019 Sep 27;2:26. doi: 10.3389/fdata.2019.00026 (PMC7931916; doi:10.3389/fdata.2019.00026)
Supplement: Supplementary file 1 [file Data_Sheet_1.ZIP › InfoOverflowCount.tsv]

Fuzzy logic	2	13798	58166
Quality of life	2	18502	1039755
Astronomy	1	20189	1276947
Physical therapy	1	144133	1862650
Ethnology	1	12625	2549261
Quantum electrodynamics	1	13136	3079626
Public administration	1	30566	3116431
Islam	2	12629	4445939
Antimicrobial	2	10563	4937899
Agronomy	1	36007	6557445
Porosity	2	11274	6648577
Biomarker (medicine)	3	18047	7466232
Crystallography	1	12691	8010536
Geophysics	1	15921	8058405
Spin-½	2	11367	8244735
Immune system	2	22473	8891405
Computer hardware	1	14062	9390403
Finance	1	37372	10138342
Psychoanalysis	1	15822	11171543
Algorithm	1	25030	11413529
Support vector machine	2	11583	12267149
Nuclear chemistry	1	11627	13965031
Humanities	1	147531	15708023
Psychology	0	302516	15744967
Dermatology	1	22406	16005928
Geochemistry	1	11665	17409809
Control system	2	10614	17500928
Electrode	2	15345	17525397
Political science	0	226120	17744445
Ecology	1	58338	18903297
Tourism	2	13636	18918823
Thin film	2	14877	19067145
Anthropology	1	15334	19165224
Pedagogy	1	88880	19417346
Corrosion	2	10316	20625102
Operations management	1	14702	21547014
Observational study	2	10740	23131810
Electronic engineering	1	109228	24326235
Religious studies	1	27242	24667770
Acoustics	1	10695	24890656
Perception	2	22335	26760741
Scanning electron microscope	2	15098	26771246
Condensed matter physics	1	36081	26873012
Theology	1	20771	27206212
Psychological intervention	2	27229	27415008
Gynecology	1	22638	29456083
Media studies	1	23768	29595303
Orthodontics	1	11081	29694066
Graphene	2	20407	30080830
Computational physics	1	11373	30475298
Computer network	1	44890	31258907
Food science	1	26541	31903555
Computer vision	1	59749	31972630
Spectroscopy	2	11831	32891209
Molecule	2	17601	32909587
Mathematics	0	277182	33923547
Social science	1	48877	36289849
Visualization	2	10234	36464697
Hydrology	1	15507	37037264
Computer security	1	17902	38652104
Corporate governance	2	17596	39389867
Environmental science	0	96050	39432304
Public relations	1	47994	39549134
Computer science	0	510137	41008148
Photovoltaic system	2	10957	41291067
Membrane	2	15446	41625074
Linguistics	1	26834	41895202
Molecular physics	1	12258	41999313
Anesthesia	1	50720	42219234
Chemical engineering	1	16708	42360764
Veterinary medicine	1	10014	42972112
Chromatography	1	68394	43617362
Simulation	1	17903	44154836
Confidence interval	3	11587	44249647
Astrophysics	1	12255	44870925
Socioeconomics	1	30692	45355965
Computation	2	11767	45374587
Nuclear magnetic resonance	1	37637	46141821
Deformation (mechanics)	2	11070	46585869
Curriculum	2	16162	47177190
Development economics	1	33407	47768531
Scalability	2	10244	48044578
Optoelectronics	1	24742	49040817
Climatology	1	19273	49204034
Multimedia	1	23640	49774154
Phenomenon	2	26267	50335755
Heat transfer	2	10131	50517652
Economic growth	1	29350	50522688
Artificial neural network	2	30388	50644808
Art history	1	23528	52119013
Feature extraction	2	14196	52622490
Electrochemistry	2	14612	52859227
Agroforestry	1	18677	54286561
Genetics	1	57930	54355233
Experimental data	2	14749	55037315
Biochemistry	1	119683	55493867
Knowledge management	1	41787	56739046
Crystal	2	11869	57401468
Doping	2	18564	57863236
Cartography	1	12735	58640448
Botany	1	68263	59822182
Bioinformatics	1	24294	60644358
General surgery	1	64555	61434518
Quantum mechanics	1	27346	62520636
Remote sensing	1	20257	62649853
Photocatalysis	3	11018	65165184
Control theory	1	63637	65244806
Sustainability	2	20814	66204764
Structural engineering	1	19083	66938386
Clinical psychology	1	31919	70410870
Computational biology	1	10537	70721500
Medicine	0	1002242	71924100
Cohort	3	19515	72563966
Cluster analysis	2	14986	73555534
Bandwidth (signal processing)	2	11282	74211669
Economic system	1	11601	74363100
Classical mechanics	1	31213	74650414
Photochemistry	1	41235	75473681
Applied psychology	1	29646	75630572
Big data	2	13213	75684735
Operator (computer programming)	2	14702	76449508
Database	1	10623	77088390
Social psychology	1	77620	77805123
Real-time computing	1	34750	79403827
Control theory	2	18570	79699506
Cloud computing	2	18889	79974875
Theoretical computer science	1	17961	80444323
Convolutional neural network	3	13319	81363708
Internet of Things	2	12397	81860439
Plasma	2	11352	82706917
Developing country	3	10147	83864248
Quantum	2	11841	84114770
Blood pressure	3	10311	84393581
Ligand	2	12050	85551212
Social network	2	11336	86256295
Biology	0	542657	86803240
Environmental engineering	1	16560	87717796
Microstructure	2	20468	87976508
Microbiology	1	32555	89423630
Robot	2	13365	90509273
Sampling (statistics)	2	14220	90842384
Zoology	1	22192	90856448
Gastroenterology	1	21517	90924648
Environmental planning	1	17703	91375879
Atmospheric sciences	1	16024	91586092
Fluorescence	2	11411	91881484
Nanocomposite	2	13302	92880739
Politics	2	51242	94625758
Detector	2	10349	94915269
Meta-analysis	2	10008	95190672
Cell biology	1	57108	95444343
History	0	222456	95457728
Forestry	1	14119	97137747
Thermodynamics	1	13928	97355855
Robustness (computer science)	2	15665	97970142
Pharmacology	1	32972	98274493
Environmental health	1	28387	99454951
Physical medicine and rehabilitation	1	16815	99508421
Competence (human resources)	2	10036	100521375
Particle	2	12979	102725377
Gene	2	37946	104317684
Composite number	2	10674	104779481
Economic policy	1	13029	105639569
Anatomy	1	32830	105702510
Statistics	1	43984	105795698
Financial economics	1	10112	106159729
Precipitation	2	10884	107054158
Epidemiology	2	15019	107130276
Human–computer interaction	1	13438	107457646
Environmental resource management	1	48074	107826830
Environmental chemistry	1	22607	107872376
Gender studies	1	29988	107993555
Deep learning	3	16200	108583219
Particle physics	1	16129	109214941
Engineering management	1	12348	110354214
Ecosystem	2	10090	110872660
The Internet	2	23019	110875604
Oceanography	1	10767	111368507
Epistemology	1	16322	111472728
Operating system	1	12765	111919701
Advertising	1	23243	112698675
Ultimate tensile strength	2	12928	112950240
Combinatorics	1	20370	114614502
Geomorphology	1	26582	114793014
Ranging	2	17080	115051666
Magnetic field	2	11508	115260700
Crystal structure	2	12056	115624301
Analytical chemistry	1	75378	115704247
Ophthalmology	1	10358	118487528
Agriculture	2	24884	118518473
Psychiatry	1	50728	118552586
Discrete mathematics	1	28643	118615104
Machine learning	1	76025	119857082
Substrate (chemistry)	2	11000	119924469
Distributed computing	1	37380	120314980
Optics	1	65876	120665830
Higher education	2	17926	120912362
Empirical research	2	11180	120936955
Physics	0	267605	121332964
Cancer	2	59430	121608353
Accounting	1	13446	121955636
Architecture	2	32672	123657996
Data mining	1	35342	124101348
Literature	1	29405	124952713
Algebra	1	11695	125565743
Mathematical optimization	1	74685	126255220
Internal medicine	1	279075	126322002
Topology	1	38596	126794175
Radiology	1	55715	126838900
Urology	1	20796	126894567
Geology	0	132815	127313418
Engineering	0	213474	127413603
Obstetrics	1	25457	131872663
Graph	2	15582	132525143
Climate change	2	15698	132651083
Dielectric	2	13111	133386390
Data collection	2	14750	133462117
Control engineering	1	74759	133731056
Endocrinology	1	114635	134018914
Ceramic	2	10311	134132462
Mathematical analysis	1	65641	134306372
Mental health	2	17934	134362201
Finite element method	2	19988	135628077
Biomedical engineering	1	10502	136229726
Economy	1	11835	136264566
World Wide Web	1	11361	136764020
Matrix (mathematics)	2	20214	137127113
Psychological resilience	2	10301	137176749
Ethnic group	2	10944	137403100
Crop	2	11173	137580998
Developmental psychology	1	27863	138496976
Public health	2	20109	138816342
Philosophy	0	108795	138885662
Political economy	1	24657	138921699
Animal science	1	10315	140793950
Surgery	1	123051	141071460
Genome	3	12940	141231307
Art	0	169657	142362112
Pathology	1	92693	142724271
Magnetic resonance imaging	2	12284	143409427
Ultrasound	2	10060	143753070
Oncology	1	21324	143998085
Sociology	0	172664	144024400
Horticulture	1	28949	144027150
Business	0	255507	144133560
Ion	2	23860	145148216
Labour economics	1	10638	145236788
Mathematics education	1	20936	145420912
Electron	2	12069	147120987
Computational chemistry	1	13740	147597530
Government	2	38507	148834064
Embedded system	1	10332	149635348
Econometrics	1	19178	149782125
Demography	1	12989	149923435
Gene expression	3	12023	150194340
Adsorption	2	24426	150394285
Paleontology	1	10955	151730666
Logistic regression	3	10903	151956035
Radiation	2	18750	153385146
Molecular biology	1	83902	153911025
Artificial intelligence	1	193865	154945302
International trade	1	10678	155202549
Nanoparticle	2	32621	155672457
Communication channel	2	21297	156996364
Nonlinear system	2	30960	158622935
Virology	1	50628	159047783
Nursing	1	62523	159110408
Antibody	2	12329	159654299
Soil water	2	11337	159750122
Composite material	1	157389	159985019
Health care	2	38192	160735492
Library science	1	26947	161191863
Catalysis	2	41959	161790260
Economics	0	154859	162324750
Marketing	1	43088	162853370
Cardiology	1	98083	164705383
Voltage	2	19790	165801399
Archaeology	1	17299	166957645
Retrospective cohort study	3	15201	167135981
Randomized controlled trial	2	23312	168563851
Beam (structure)	2	15093	168834538
Neuroscience	1	20852	169760540
Cognition	2	32321	169900460
Receptor	2	13770	170493617
Automotive engineering	1	19407	171146098
Nanotechnology	1	15773	171250308
Microeconomics	1	15825	175444787
Intensive care medicine	1	66071	177713679
Organic chemistry	1	88241	178790620
Pattern recognition	1	52888	178980831
Inorganic chemistry	1	168454	179104552
Amplitude	2	10590	180205008
Cognitive psychology	1	24375	180747234
Enzyme	2	13517	181199279
Aqueous solution	2	17720	184651966
Atomic physics	1	22571	184779094
Chemistry	0	438287	185592680
Pediatrics	1	38952	187212893
Geotechnical engineering	1	25113	187320778
Grid	2	11547	187691185
Management	1	16788	187736073
Renewable energy	2	13306	188573790
Prospective cohort study	3	11722	188816634
Qualitative research	2	19299	190248442
Apoptosis	2	19101	190283241
Metallurgy	1	40602	191897082
China	2	31637	191935318
Materials science	0	364664	192562407
Emergency medicine	1	21071	194828623
Process management	1	10333	195094911
Ancient history	1	16758	195244886
Adverse effect	3	11080	197934379
Vibration	2	12693	198394728
Narrative	2	18995	199033989
Dentistry	1	13139	199343813
Law	1	57426	199539241
Reliability engineering	1	12448	200601418
Cohort study	3	10632	201903717
Systems engineering	1	18149	201995342
In vitro	2	12544	202751555
Immunology	1	79434	203014093
Natural language processing	1	12989	204321447
Thermal	2	11612	204530211
Geography	0	65556	205649164
In vivo	2	15597	207001950
Instability	2	10362	207821765
Carbon	2	20469	501529594
Antibiotics	2	10219	501593827
Cancer research	1	88049	502942594
Fishery	1	23072	505870484
Medical education	1	18712	509550671
Radiation therapy	3	11189	509974204
Obesity	3	14973	511355011
Family medicine	1	52672	512399662
Hydrogen	2	12138	512968161
Stroke	3	17610	518460624
Social media	2	15911	518677369
Fiber	2	13382	519885992
Laser	2	23187	520434653
Polymer	2	26450	521977710
Bacteria	2	14294	523546767
Environmental protection	1	10559	526734887
Colorectal cancer	3	11571	526805850
Breast cancer	3	18860	530470458
Clinical trial	2	13365	535046627
Management science	1	27055	539667460
Oxygen	2	10889	540031477
Psychotherapist	1	13902	542102704
Metal	2	22306	544153396
Medical emergency	1	14382	545542383
Waste management	1	32367	548081761
Sustainable development	2	10226	552854447
DNA	2	11551	552990157
Performance art	1	229084	554144382
Battery (electricity)	2	10159	555008776
Diabetes mellitus	2	148639	555293320
Democracy	3	12345	555826173
Wireless	2	14787	555944384
Traditional medicine	1	12569	556039675
Anxiety	2	15090	558461103
Cell	2	27581	1491633281
Virus	2	11374	2522874641
Oxidative stress	3	12135	2776151105
Lung cancer	3	11867	2776256026
Chemotherapy	2	12845	2776694085
Inflammation	3	17575	2776914184
Lung	2	11135	2777714996
Software	2	27085	2777904410
Antioxidant	2	14461	2778004101
Heart failure	3	10497	2778198053
Rehabilitation	2	11992	2778818304
Metastasis	3	10973	2779013556
Disease	3	62640	2779134260
Pregnancy	3	17919	2779234561
Biomass	2	12199	2779371384
Oxide	2	17677	2779851234
Alloy	2	13309	2780026712
Drug	2	14327	2780035454
Energy consumption	2	10323	2780165032
Solvent	2	10060	2780471494
Coating	2	11445	2781448156
Population	2	122152	2908647359
European union	2	10465	2910001868
