# Supplementary material for: Opportunities in Open Science With AI
Source: Front Big Data. 2019 Sep 27;2:26. doi: 10.3389/fdata.2019.00026 (PMC7931916; doi:10.3389/fdata.2019.00026)
Supplement: Supplementary file 1 [file Data_Sheet_1.ZIP › InfoOverflowCount.usql]

//
// This U-SQL script calculates fields that see publication counts
// over 10000 in 2018 based on the 2019-03-22 MAG Data.
// U-SQL script could be run in Azure Data Lake Analytic service.
//
// To do for you:
//   1. Run CreateFunctions.usql to define functions before running this script
//   2. Replace <REPLACE...> with your settings
//
DECLARE @dataVersion string = "mag-prod-2019-03-22";
DECLARE @blobAccount string = "<REPLACE WITH YOUR CREDENTIAL>";
DECLARE @uriPrefix   string = "wasb://" + @dataVersion + "@" + @blobAccount + "/";
DECLARE @outStream string = "<REPLACE WITH YOUR CHOICE>";
//
// Load Academic Graph data
//
@papers = Papers(@uriPrefix);
@paperFoS = PaperFieldsOfStudy(@uriPrefix);
@fos = FieldsOfStudy(@uriPrefix);

@fieldProductivity =
    SELECT
        COUNT(P.PaperId) AS PaperCount,
        Q.FieldOfStudyId AS FosId
    FROM @papers AS P
    INNER JOIN @paperFoS AS Q
        ON P.PaperId == Q.PaperId
    WHERE P.Year == 2018
    GROUP BY Q.FieldOfStudyId;

@fieldProdWithName =
    SELECT
        Q.DisplayName AS DisplayName,
        Q.Level AS Level,
        P.PaperCount AS PaperCount,
        Q.FieldOfStudyId AS FosId
    FROM @fieldProductivity AS P
    INNER JOIN @fos AS Q 
        ON P.FosId == Q.FieldOfStudyId
    WHERE P.PaperCount > 10000;

OUTPUT @fieldProdWithName
TO @outStream
ORDER BY FosId ASC, PaperCount DESC
USING Outputters.Tsv(quoting : false);
